# Supplementary material for: Network Embedding Across Multiple Tissues and Data Modalities Elucidates the Context of Host Factors Important for COVID-19 Infection
Source: Front Genet. 2022 Jul 8;13:909714. doi: 10.3389/fgene.2022.909714 (PMC9315940; doi:10.3389/fgene.2022.909714)
Supplement: Supplementary file 2 [file Table1.XLSX]

## Sheet: Sheet1
Supplementary Table 1: GWAS summary statistics and sources
Risk.factor.symptom	GWAS.source	X.samples.in.GWAS	X.SNPs.at.5e.08	disease.class	Highly.polygenic
ADHD	PGC: ADHD European June 2017 https://www.med.unc.edu/pgc/download-results/adhd/	53293	317	Psychiatric/Neurological	1
Alcohol Dependence	PGC: Alcohol Dependence 2018 pgc_alcdep.eur_unrel_genotyped.aug2018_release.txt.gz https://www.med.unc.edu/pgc/download-results/alcohol-dependence/?choice=AlcoholAlcohol+Dependence+%28ALCDEP%29	28757	4	Urinary system	0
Asthma	GWAS catalog: https://www.ebi.ac.uk/gwas/studies/GCST008916	394283	5286	Respiratory system	2
BIP	Inhouse data: Inistitute of Computational Health- Helmholtz Zentrum Munich server	147172	240	Psychiatric/Neurological	1
BMI Giant	Giant Consortium: 2018 bmi.giant-ukbb.meta-analysis.combined.23May2018.HapMap2_only.txt.gz https://portals.broadinstitute.org/collaboration/giant/index.php/GIANT_consortium_data_files	806834	42621	Body measurements	2
Cancer	UKBioBank: Cancer diagnosed by doctor https://www.dropbox.com/s/3rzc6gffq1nve4u/2453.gwas.imputed_v3.both_sexes.tsv.bgz?dl=0	359981	214	Cancer	2
Chronic kidney disease	GWAS catalog: https://www.ebi.ac.uk/gwas/studies/GCST008064 -> CKD_overall_ALL_JW_20180223_nstud30.dbgap.txt.gz	625219	1443	Urinary system	2
COPD	UKBioBank: Doctor diagnosed COPD https://www.dropbox.com/s/idukd82gkpew7zm/22137.gwas.imputed_v3.both_sexes.tsv.bgz?dl=0	50553	1156	Respiratory system	1
Coronary artery disease	Inhouse data: Max-Planck Institute of Psychiatry server	184305	2046	Cardiovascular	1
Crohns disease	GWAS catalog: https://www.ebi.ac.uk/gwas/studies/GCST004132 -> 28067908-GCST004132-EFO_0000384.h.tsv.gz	40266	11016	Gastrointestinal	1
CRP	Inhouse data: Max-Planck Institute of Psychiatry server	204402	7201	Immune Response	1
Diabetes Type 1	UKBioBank: Type 1 diabetes - both sexes https://www.dropbox.com/s/qnskzu1obrpc5t6/E4_DM1.gwas.imputed_v3.both_sexes.tsv.bgz?dl=0	361194	8596	Digestive system	2
Diabetes Type 2	GWAS catalog: https://www.ebi.ac.uk/gwas/publications/30054458 -> 30054458-GCST006867-EFO_0001360-build37.f.tsv.gz	659316	5984	Digestive system	2
Drinking	UKBioBank: Alcohol intake frequency https://www.dropbox.com/s/bi7t4rekkhpa4ks/1558.gwas.imputed_v3.both_sexes.tsv.bgz?dl=0	360726	8384	Urinary system	2
Hypertension	UKBioBank: Hypertension https://www.dropbox.com/s/p1yvjecpfg50vw8/I9_HYPTENS.gwas.imputed_v3.both_sexes.tsv.bgz?dl=0	361194	803	Cardiovascular	2
Lung cancer	UKBioBank: Lung cancer and mesothelioma https://www.dropbox.com/s/qk8gnbi9qmvo4w4/LUNG_CANCER_MESOT.gwas.imputed_v3.both_sexes.tsv.bgz?dl=0	361194	652	Respiratory system	2
MDD	PGC: 2019 PGC UKB Depression Genome-Wide https://www.med.unc.edu/pgc/download-results/mdd/	500199	4625	Psychiatric/Neurological	2
Pneumonia	UKBioBank: Pneumonias (Asthma/COPD co-morbidities) https://www.dropbox.com/s/l54y9toou0xuvbi/PNEUMONIA.gwas.imputed_v3.both_sexes.tsv.bgz?dl=0	361194	574	Respiratory system	2
SCZ	PGC: SCZ2 SNP results https://www.med.unc.edu/pgc/download-results/scz/	150064	11799	Psychiatric/Neurological	1
Smoking status	Inhouse data: Max-Planck Institute of Psychiatry server	74053	129	Respiratory system	1
Stroke	UKBioBank: Ischaemic stroke https://www.dropbox.com/s/e8qvytb057weseo/I9_STR_EXH.gwas.imputed_v3.both_sexes.tsv.bgz?dl=0	361194	704	Cardiovascular	2
Obesity	GWAS catalog: https://www.ebi.ac.uk/gwas/studies/GCST007241	7916	180	Body measurements	1
Heart Failure	GWAS catalog: https://www.ebi.ac.uk/gwas/studies/GCST009541	977323	295	Cardiovascular disease	2
Psoriasis	GWAS catalog: https://www.ebi.ac.uk/gwas/studies/GCST005527	33394	2189	Immunesystem disease	1
Covid19hg	The covid19 Host Genetics Initiative: https://www.covid19hg.org/results/r6/	2586691	703	Covid19	2
Covid19hghospitalized	The covid19 Host Genetics Initiative: https://www.covid19hg.org/results/r6/	2085803	3616	Covid19	2
Covid19hgsevere	The covid19 Host Genetics Initiative: https://www.covid19hg.org/results/r6/	1010654	1231	Covid19	2
